# Supplementary material for: In vitro evaluation of gentamicin activity against Spanish field isolates of Brachyspira hyodysenteriae
Source: Porcine Health Manag. 2022 Dec 1;8:48. doi: 10.1186/s40813-022-00291-w (PMC9714239; doi:10.1186/s40813-022-00291-w)
Supplement: Supplementary file 1 — Additional file 1: Table S1. Proposed clinical breakpoints for the classification of B. hyodysenteriae isolates as susceptible, intermediate or resistant to the antimicrobials commonly used for the treatment of SD [file 40813_2022_291_MOESM1_ESM.xlsx]

## Sheet: Hoja1
Antimicrobial	MIC breakpoints (µg/mL)			Reference
	Susceptible	Intermediate	Resistant
Tiamulin	≤0.25	>0.25 - ≤2	>2	La et al., 2016
Valnemulin	≤0.25	>0.25 - ≤2	>2	La et al., 2016
Lincomycin	≤4	>4 - ≤36	>36	Kirchgässner et al., 2016
Tylvalosin	≤1.5	>1.5 - ≤36	>36	Pringle et al., 2012
Doxycycline	≤0.25	>0.25 - ≤4	>4	Zumudski et al., 2012
