# Supplementary material for: In vitro evaluation of gentamicin activity against Spanish field isolates of Brachyspira hyodysenteriae
Source: Porcine Health Manag. 2022 Dec 1;8:48. doi: 10.1186/s40813-022-00291-w (PMC9714239; doi:10.1186/s40813-022-00291-w)
Supplement: Supplementary file 2 — Additional file 2: Table S2. Classification of B. hyodysenteriae field isolates as susceptible, intermediate or resistant to the antimicrobials commonly used for the treatment of SD [file 40813_2022_291_MOESM2_ESM.xlsx]

## Sheet: Hoja1
	Susceptible	Intermediate	Resistant
Tiamulin	19.4 %	45.2 %	35.4 %
Valnemulin	19.3 %	45.2 %	35.5 %
Lincomycin	3.2 %	74.2 %	22.6 %
Tylvalosin	19.4 %	64.5 %	16.1 %
Doxycycline	12.9 %	83.9 %	3.2 %
